# Supplementary material for: The Impact of Cytokines on Coagulation Profile in COVID-19 Patients: Controlled for Socio-Demographic, Clinical, and Laboratory Parameters
Source: Biomedicines. 2024 Jun 10;12(6):1281. doi: 10.3390/biomedicines12061281 (PMC11201770; doi:10.3390/biomedicines12061281)
Supplement: Supplementary file 1 [file biomedicines-12-01281-s001.zip]

Archive with 1 entries (1 files):
- biomedicines-2952175-supplementary.pdf
